# Supplementary material for: Salvage Surgery: A Concrete Opportunity in Unresectable Non-Small Cell Lung Cancer Following Definitive Chemo-Immunotherapy
Source: Cancers (Basel). 2025 Sep 10;17(18):2967. doi: 10.3390/cancers17182967 (PMC12468883; doi:10.3390/cancers17182967)
Supplement: Supplementary file 1 [file cancers-17-02967-s001.zip]

Archive with 1 entries (1 files):
- cancers-3843480-supplementary.pdf
